# Supplementary material for: Comparative analysis of chloroplast genomes of seven Juniperus species from Kazakhstan
Source: PLoS One. 2024 Jan 25;19(1):e0295550. doi: 10.1371/journal.pone.0295550 (PMC10810545; doi:10.1371/journal.pone.0295550)
Supplement: S1 Table — (XLSX) [file pone.0295550.s003.xlsx]

## Sheet: J.communis
SSR nr.	SSR type	SSR	Length (bp)	Start	End	Location	Annotation
2	p1	(A)8	8	3217	3224	trnK-UUU	Intron
3	p1	(T)8	8	3906	3913	trnK-UUU	Intron
4	p1	(A)8	8	4215	4222	trnK-UUU/chlB	Intergenic
5	p1	(A)10	10	4358	4367	trnK-UUU/chlB	Intergenic
8	p1	(A)8	8	4810	4817	trnK-UUU/chlB	Intergenic
9	p1	(A)11	11	4942	4952	trnK-UUU/chlB	Intergenic
10	p1	(T)10	10	6838	6847	chlB/trnQ-UUG	Intergenic
11	p1	(T)8	8	7396	7403	psbK	Genic
12	p1	(T)8	8	7479	7486	psbK/psbI	Intergenic
14	p1	(T)12	12	9750	9761	trnG-UCC	tRNA
15	p1	(A)8	8	11775	11782	atpA/atpF	Intergenic
20	p1	(A)10	10	12451	12460	atpF	Intron
21	p1	(T)9	9	12872	12880	atpF	Intron
22	p1	(A)9	9	13242	13250	atpF/atpH	Intergenic
23	p1	(G)8	8	13364	13371	atpF/atpH	Intergenic
24	p1	(A)15	15	15006	15020	atpI/rps2	Intergenic
25	p1	(T)9	9	15197	15205	atpI/rps2	Intergenic
26	p1	(T)11	11	15546	15556	atpI/rps2	Intergenic
27	p1	(T)8	8	15909	15916	atpI/rps2	Intergenic
28	p1	(T)11	11	16134	16144	rpoC2	Genic
29	p1	(T)10	10	16758	16767	rpoC2	Genic
32	p1	(T)10	10	25399	25408	rpoB	Genic
33	p1	(T)9	9	25433	25441	rpoB	Genic
35	p1	(A)9	9	26057	26065	rpoB/trnC-GCA	Intergenic
36	p1	(T)11	11	26807	26817	trnC-GCA/petN	Intergenic
37	p1	(A)10	10	27409	27418	petN/psbM	Intergenic
38	p1	(T)14	14	27653	27666	psbM/trnD-GUC	Intergenic
41	p1	(T)10	10	27782	27791	psbM/trnD-GUC	Intergenic
42	p1	(A)10	10	29204	29213	trnT-GGU/psbD	Intergenic
46	p1	(T)9	9	32047	32055	psbC/trnS-UGA	Intergenic
49	p1	(A)8	8	32529	32536	trnS-UGA/psbZ	Intergenic
50	p1	(C)8	8	33147	33154	trnfM-CAU/rps14	Intergenic
51	p1	(A)13	13	38183	38195	psaA	Genic
53	p1	(A)8	8	40441	40448	ycf3	Exon
54	p1	(A)8	8	40761	40768	ycf3/trnS-GGA	Intergenic
55	p1	(A)8	8	41227	41234	ycf3/trnS-GGA	Intergenic
56	p1	(T)10	10	42088	42097	rps4	Genic
58	p1	(A)8	8	42339	42346	rps4/trnT-UGU	Intergenic
59	p1	(A)11	11	42814	42824	trnQ-UUG/trnL-UAA	Intergenic
60	p1	(T)12	12	47499	47510	ndhG/ndhI	Intergenic
61	p1	(A)8	8	48883	48890	ndhA	Intron
62	p1	(T)14	14	48972	48985	ndhA	Intron
63	p1	(T)8	8	49035	49042	ndhA	Intron
64	p1	(A)9	9	49678	49686	ndhA	Exon
65	p1	(A)8	8	50244	50251	ndhH	Genic
67	p1	(A)9	9	51300	51308	ndhH/rps15	Intergenic
68	p1	(A)8	8	52376	52383	rpl32/ndhF	Intergenic
69	p1	(T)8	8	52434	52441	rpl32/ndhF	Intergenic
71	p1	(T)9	9	53182	53190	ndhF	Genic
73	p1	(T)8	8	53547	53554	ndhF/trnN-GUU	Intergenic
74	p1	(G)8	8	55237	55244	ndhF/trnN-GUU	Intergenic
75	p1	(A)10	10	55921	55930	ndhF/trnN-GUU	Intergenic
79	p1	(A)8	8	61837	61844	trnI-GAU	Intron
80	p1	(T)8	8	65079	65086	rrn16/trnV-GAC	Intergenic
81	p1	(T)9	9	65183	65191	rrn16/trnV-GAC	Intergenic
82	p1	(A)9	9	65736	65744	trnV-GAC/rps7	Intergenic
83	p1	(A)8	8	66061	66068	trnV-GAC/rps7	Intergenic
88	p1	(A)11	11	69345	69355	ndhB	Exon
89	p1	(A)8	8	70258	70265	ndhB/trnI-CAU	Intergenic
90	p1	(A)11	11	70854	70864	trnI-CAU/ycf2	Intergenic
91	p1	(A)8	8	71802	71809	ycf2	Genic
92	p1	(A)8	8	72183	72190	ycf2	Genic
93	p1	(T)8	8	75512	75519	ycf2	Genic
94	p1	(A)8	8	75609	75616	ycf2	Genic
95	p1	(A)8	8	76363	76370	ycf2	Genic
96	p1	(A)8	8	80455	80462	ycf1	Genic
97	p1	(T)8	8	81175	81182	ycf1	Genic
98	p1	(A)9	9	81654	81662	ycf1	Genic
99	p1	(G)8	8	81776	81783	ycf1	Genic
100	p1	(A)9	9	82420	82428	ycf1	Genic
101	p1	(A)9	9	83366	83374	ycf1	Genic
103	p1	(A)8	8	83769	83776	ycf1	Genic
104	p1	(A)8	8	83814	83821	ycf1	Genic
105	p1	(A)8	8	83877	83884	ycf1	Genic
106	p1	(A)8	8	83942	83949	ycf1	Genic
107	p1	(A)10	10	84430	84439	ycf1	Genic
108	p1	(A)8	8	85422	85429	ycf1	Genic
109	p1	(T)8	8	86849	86856	ccsA	Genic
110	p1	(T)32	32	88789	88820	trnP-GGG/rpl20	Intergenic
114	p1	(T)8	8	89531	89538	trnP-GGG/rpl20	Intergenic
116	p1	(T)8	8	89631	89638	trnP-GGG/rpl20	Intergenic
117	p1	(A)9	9	89648	89656	trnP-GGG/rpl20	Intergenic
118	p1	(T)11	11	89936	89946	trnP-GGG/rpl20	Intergenic
121	p1	(T)8	8	92245	92252	rpl33	Genic
122	p1	(A)13	13	92371	92383	rpl33/psaJ	Intergenic
123	p1	(T)12	12	92839	92850	psaJ/trnP-UGG	Intergenic
124	p1	(T)11	11	93251	93261	trnW-CCA/petG	Intergenic
125	p1	(A)8	8	93686	93693	petL/psbE	Intergenic
126	p1	(T)11	11	94844	94854	psbJ	Genic
127	p1	(A)8	8	94996	95003	psbJ/petA	Intergenic
128	p1	(T)10	10	95067	95076	psbJ/petA	Intergenic
129	p1	(T)8	8	97094	97101	cemA	Genic
131	p1	(A)10	10	98315	98324	ycf4	Genic
133	p1	(T)8	8	98846	98853	psaI/psbB	Intergenic
134	p1	(A)8	8	101019	101026	psbT/psbN	Intergenic
136	p1	(A)8	8	101535	101542	psbH/petB	Intergenic
137	p1	(T)8	8	102179	102186	petB	Intron
138	p1	(T)12	12	102270	102281	petB	Intron
139	p1	(A)10	10	106161	106170	rps11/rpl36	Intergenic
140	p1	(T)16	16	106815	106830	infA/rps8	Intergenic
141	p1	(T)8	8	106898	106905	infA/rps8	Intergenic
142	p1	(T)9	9	107071	107079	rps8	Genic
143	p1	(T)10	10	107371	107380	rps8	Genic
145	p1	(T)8	8	109736	109743	rps3	Genic
150	p1	(T)10	10	110603	110612	rpl22/rps19	Intergenic
151	p1	(T)14	14	110623	110636	rps19	Genic
152	p1	(T)8	8	112930	112937	rpl23/accD	Intergenic
155	p1	(A)9	9	115865	115873	accD	Genic
156	p1	(A)8	8	116457	116464	accD/rbcL	Intergenic
159	p1	(T)12	12	119317	119328	atpE/atpB	Intergenic
161	p1	(T)9	9	122430	122438	trnV-UAC/ndhC	Intergenic
162	p1	(A)9	9	124329	124337	ndhJ/chlN	Intergenic
163	p1	(T)9	9	125580	125588	chlN	Genic
164	p1	(T)9	9	127167	127175	chlL/trnH-GUG	Intergenic
165	p1	(T)11	11	127485	127495	chlL/trnH-GUG	Intergenic
166	p1	(T)9	9	127638	127646	chlL/trnH-GUG	Intergenic
167	p1	(T)13	13	127894	127906	trnH-GUG/trnI-CAU	Intergenic
13	p2	(GA)4	8	8222	8229	trnS-GCU	tRNA
16	p2	(AT)4	8	11786	11793	atpA/atpF	Intergenic
17	p2	(TA)5	10	11801	11810	atpA/atpF	Intergenic
18	p2	(TA)5	10	11872	11881	atpA/atpF	Intergenic
19	p2	(TA)4	8	11889	11896	atpA/atpF	Intergenic
30	p2	(TA)4	8	18714	18721	rpoC2	Genic
31	p2	(TA)4	8	18804	18811	rpoC2	Genic
34	p2	(TC)4	8	25734	25741	rpoB	Genic
40	p2	(CA)4	8	27719	27726	psbM/trnD-GUC	Intergenic
43	p2	(TA)4	8	29263	29270	trnT-GGU/psbD	Intergenic
44	p2	(CT)4	8	31292	31299	psbC	Genic
45	p2	(TA)4	8	31988	31995	psbC/trnS-UGA	Intergenic
47	p2	(GA)4	8	32090	32097	trnS-UGA/psbZ	Intergenic
48	p2	(TA)4	8	32237	32244	trnS-UGA/psbZ	Intergenic
57	p2	(GA)4	8	42288	42295	rps4/trnT-UGU	Intergenic
66	p2	(CT)4	8	50854	50861	ndhH	Genic
70	p2	(TG)4	8	52815	52822	rpl32/ndhF	Intergenic
76	p2	(TC)4	8	57826	57833	rrn23	rRNA
77	p2	(AG)4	8	58144	58151	rrn23	rRNA
84	p2	(TA)4	8	66288	66295	trnV-GAC/rps7	Intergenic
85	p2	(AT)5	10	66317	66326	trnV-GAC/rps7	Intergenic
86	p2	(GT)4	8	66871	66878	trnV-GAC/rps7	Intergenic
120	p2	(AT)4	8	92048	92055	rps18/rpl33	Intergenic
132	p2	(AG)4	8	98799	98806	psaI	Genic
135	p2	(TA)4	8	101214	101221	psbN/psbH	Intergenic
146	p2	(AT)5	10	109767	109776	rps3	Genic
148	p2	(TC)4	8	110578	110585	rpl22/rps19	Intergenic
149	p2	(TG)6	12	110591	110602	rpl22/rps19	Intergenic
157	p2	(TA)4	8	116470	116477	accD/rbcL	Intergenic
158	p2	(TA)4	8	116730	116737	accD/rbcL	Intergenic
160	p2	(GA)4	8	121608	121615	trnV-UAC	Intron
7	p3	(TTC)5	15	4480	4494	trnK-UUU/chlB	Intergenic
52	p3	(TTA)4	12	39941	39952	ycf3	Intron
102	p3	(AAG)4	12	83748	83759	ycf1	Genic
111	p3	(CTT)4	12	89136	89147	trnP-GGG/rpl20	Intergenic
112	p3	(CTT)12	36	89151	89186	trnP-GGG/rpl20	Intergenic
115	p3	(ATT)4	12	89577	89588	trnP-GGG/rpl20	Intergenic
130	p3	(TAA)7	21	97538	97558	cemA/ycf4	Intergenic
144	p3	(TTA)4	12	108824	108835	rpl16	Intron
153	p3	(ATC)5	15	115547	115561	accD	Genic
1	p4	(TCCA)3	12	2925	2936	trnK-UUU	Intron
6	p4	(TTCA)3	12	4435	4446	trnK-UUU/chlB	Intergenic
72	p4	(TTTC)3	12	53260	53271	ndhF	Genic
78	p4	(CTAC)3	12	58176	58187	rrn23	rRNA
87	p4	(ACAA)3	12	68236	68247	ndhB	Exon
113	p4	(TACT)3	12	89342	89353	trnP-GGG/rpl20	Intergenic
119	p4	(GAAA)3	12	91555	91566	rps18	Genic
147	p4	(TTTA)3	12	110561	110572	rpl22/rps19	Intergenic
39	p5	(CGGAT)3	15	27686	27700	psbM/trnD-GUC	Intergenic
154	p6	(ATCAAT)2	12	115565	115576	accD	Genic

## Sheet: J.sibirica
SSR nr.	SSR type	SSR	Length (bp)	Start	End	Location	Annotation
1	p4	(TCCA)3	12	2925	2936	trnK-UUU	Intron
2	p1	(A)8	8	3217	3224	trnK-UUU	Intron
3	p1	(T)8	8	3906	3913	trnK-UUU	Intron
4	p1	(A)8	8	4215	4222	trnK-UUU/chlB	Intergenic
5	p1	(A)10	10	4358	4367	trnK-UUU/chlB	Intergenic
6	p4	(TTCA)3	12	4435	4446	trnK-UUU/chlB	Intergenic
7	p3	(TTC)5	15	4480	4494	trnK-UUU/chlB	Intergenic
8	p1	(A)8	8	4810	4817	trnK-UUU/chlB	Intergenic
9	p1	(A)10	10	4942	4951	trnK-UUU/chlB	Intergenic
10	p1	(T)10	10	6837	6846	chlB/trnQ-UUG	Intergenic
11	p2	(TA)4	8	7010	7017	trnQ-UUG/trnT-UGU	Intergenic
12	p1	(T)8	8	7318	7325	trnT-UGU/rps4	Intergenic
13	p1	(TC)4	8	7369	7376	trnT-UGU/rps4	Intergenic
14	p1	(A)10	10	7567	7576	rps4	Genic
15	p1	(T)8	8	8430	8437	trnS-GGA/ycf3	Intergenic
16	p1	(T)8	8	8916	8923	trnS-GGA/ycf3	Intergenic
17	p1	(T)8	8	9236	9243	ycf3	Intron
18	p3	(ATA)4	12	9731	9742	ycf3	Intron
19	p1	(T)19	19	11490	11508	ycf3/psaA	Intergenic
20	p1	(G)8	8	16537	16544	rps14/trnfM-CAU	Intergenic
21	p1	(T)8	8	17155	17162	psbZ	Genic
22	p2	(TA)4	8	17447	17454	psbZ/trnS-UGA	Intergenic
23	p2	(CT)4	8	17593	17600	trnS-UGA	tRNA
24	p1	(A)9	9	17636	17644	trnS-UGA/psbC	Intergenic
25	p2	(TA)4	8	17696	17703	trnS-UGA/psbC	Intergenic
26	p2	(AG)4	8	18392	18399	psbC	Genic
27	p2	(TA)4	8	20421	20428	psbD/trnT-GGU	Intergenic
28	p1	(T)10	10	20478	20487	psbD/trnT-GGU	Intergenic
29	p1	(A)10	10	21900	21909	trnD-GUC/psbM	Intergenic
30	p2	(TG)4	8	21965	21972	trnD-GUC/psbM	Intergenic
31	p1	(A)13	13	22020	22021	trnD-GUC/psbM	Intergenic
32	p1	(T)10	10	22267	22276	psbM/petN	Intergenic
33	p1	(A)12	12	22868	22879	petN/trnC-GCA	Intergenic
34	p1	(T)9	9	23612	23620	trnC-GCA/rpoB	Intergenic
35	p2	(AG)4	8	23935	23942	rpoB	Genic
36	p1	(A)9	43	24236	24244	rpoB	Genic
37	p1	(A)10	43	24269	24278	rpoB	Genic
38	p2	(TA)4	97	30866	30873	rpoC2	Genic
39	p2	(AT)4	97	30955	30962	rpoC2	Genic
40	p1	(A)10	10	32910	32919	rpoC2	Genic
41	p1	(A)11	11	33533	33543	rpoC2	Genic
42	p1	(A)8	8	33754	33761	rps2	Genic
43	p1	(A)11	11	34114	34124	rps2	Genic
44	p1	(A)9	9	34465	34473	rps2/atpI	Intergenic
45	p1	(T)14	14	34650	34663	rps2/atpI	Intergenic
46	p1	(C)8	8	36298	36305	atpH/atpF	Intergenic
47	p1	(T)10	10	36428	36437	atpH/atpF	Intergenic
48	p1	(A)9	9	36799	36807	atpF	Intron
49	p5	(ATCCA)3	15	37055	37069	atpF	Intron
50	p1	(T)10	10	37224	37233	atpF	Intron
51	p2	(TA)4	8	37788	37795	atpF/atpA	Intergenic
52	p2	(TA)5	10	37803	37812	atpF/atpA	Intergenic
53	p2	(TA)5	10	37874	37883	atpF/atpA	Intergenic
54	p2	(AT)4	8	37891	37898	atpF/atpA	Intergenic
55	p1	(T)8	8	37902	37909	atpF/atpA	Intergenic
56	p1	(A)13	13	39923	39935	trnG-UCC	Intron
57	p2	(CT)4	8	41455	41462	trnS-GCU	tRNA
58	p1	(A)8	8	42199	42206	psbI/psbK	Intergenic
59	p1	(A)8	8	42282	42289	psbK	Genic
60	p1	(A)11	11	42838	42848	trnQ-UUG/trnL-UAA	Intergenic
61	p1	(T)13	13	47523	47535	ndhG/ndhI	Intergenic
62	p1	(A)8	8	48914	48921	ndhA	Intron
63	p1	(T)14	14	49003	49016	ndhA	Intron
64	p1	(T)8	8	49066	49073	ndhA	Intron
65	p1	(A)9	9	49709	49717	ndhA	Exon
66	p1	(A)8	8	50275	50282	ndhH	Genic
67	p2	(CT)4	8	50885	50892	ndhH	Genic
68	p1	(A)9	9	51331	51339	ndhH/rps15	Intergenic
69	p1	(A)8	8	52386	52393	rpl32/ndhF	Intergenic
70	p1	(T)8	8	52444	52451	rpl32/ndhF	Intergenic
71	p2	(TG)4	8	52825	52832	rpl32/ndhF	Intergenic
72	p1	(T)9	9	53192	53200	ndhF	Genic
73	p4	(TTTC)3	12	53270	53281	ndhF	Genic
74	p1	(T)8	8	53557	53564	ndhF	Genic
75	p1	(G)8	8	55247	55254	ndhF	Genic
76	p1	(A)9	9	55931	55939	ndhF/trnN-GUU	Intergenic
77	p2	(TC)4	8	57835	57842	rrn23	rRNA
78	p2	(AG)4	8	58153	58160	rrn23	rRNA
79	p4	(CTAC)3	12	58185	58196	rrn23	rRNA
80	p1	(A)8	8	61846	61853	trnI-GAU	Intron
81	p1	(T)8	8	64942	64949	rrn16/trnV-GAC	Intergenic
82	p1	(T)9	9	65046	65054	rrn16/trnV-GAC	Intergenic
83	p1	(A)9	9	65620	65628	trnV-GAC/rps7	Intergenic
84	p1	(A)8	8	65945	65952	trnV-GAC/rps7	Intergenic
85	p2	(TA)4	8	66157	66164	trnV-GAC/rps7	Intergenic
86	p2	(AT)5	8	66186	66195	trnV-GAC/rps7	Intergenic
87	p2	(GT)4	8	66740	66747	trnV-GAC/rps7	Intergenic
88	p4	(ACAA)3	12	68105	68116	ndhB	Exon
89	p1	(A)10	10	69214	69223	ndhB	Intron
90	p1	(A)8	8	70126	70133	ndhB/trnI-CAU	Intergenic
91	p1	(A)14	14	70722	70735	trnI-CAU/ycf2	Intergenic
92	p1	(A)8	8	71673	71680	ycf2	Genic
93	p1	(A)8	8	72054	72061	ycf2	Genic
94	p1	(T)8	8	75404	75411	ycf2	Genic
95	p1	(A)8	8	75501	75508	ycf2	Genic
96	p1	(A)8	8	76255	76262	ycf2	Genic
97	p1	(T)18	18	79134	79151	trnL-CAA/ycf1	Intergenic
98	p1	(A)8	8	80416	80423	ycf1	Genic
99	p1	(T)8	8	81136	81143	ycf1	Genic
100	p1	(A)9	9	81615	81623	ycf1	Genic
101	p1	(G)8	8	81737	81744	ycf1	Genic
102	p1	(A)9	9	82381	82389	ycf1	Genic
103	p1	(A)9	9	83303	83311	ycf1	Genic
104	p3	(AAG)5	15	83685	83699	ycf1	Genic
105	p1	(A)8	8	83700	83707	ycf1	Genic
106	p1	(A)8	8	83745	83752	ycf1	Genic
107	p1	(A)8	8	83808	83815	ycf1	Genic
108	p1	(A)8	8	83873	83880	ycf1	Genic
109	p1	(A)10	10	84361	84370	ycf1	Genic
110	p1	(A)8	8	85353	85360	ycf1	Genic
111	p1	(T)8	8	86780	86787	ccsA	Genic
112	p41	(T)41	41	88720	88760	trnP-GGG/rpl20	Intergenic
113	p36	(T)36	36	88772	88807	trnP-GGG/rpl20	Intergenic
114	p3	(CTT)4	12	89045	89056	trnP-GGG/rpl20	Intergenic
115	p3	(CTT)18	18	89060	89113	trnP-GGG/rpl20	Intergenic
116	p4	(TACT)3	12	89269	89280	trnP-GGG/rpl20	Intergenic
117	p1	(T)8	126	89458	89465	trnP-GGG/rpl20	Intergenic
118	p3	(ATT)4	126	89504	89515	trnP-GGG/rpl20	Intergenic
119	p1	(T)8	126	89558	89565	trnP-GGG/rpl20	Intergenic
120	p1	(A)9	126	89575	89583	trnP-GGG/rpl20	Intergenic
121	p1	(T)10	10	89863	89872	trnP-GGG/rpl20	Intergenic
122	p4	(GAAA)3	12	91487	91498	rps18	Genic
123	p2	(AT)4	8	91980	91987	rps18/rpl33	Intergenic
124	p1	(T)8	8	92177	92184	rpl33	Genic
125	p1	(A)11	11	92303	92313	rpl33/psaJ	Intergenic
126	p1	(T)12	12	92769	92780	psaJ/trnP-UGG	Intergenic
127	p1	(T)10	10	93181	93190	trnW-CCA/petG	Intergenic
128	p1	(A)8	8	93615	93622	petL/psbE	Intergenic
129	p1	(T)11	11	94773	94783	psbJ	Genic
130	p1	(A)8	8	94925	94932	psbJ/petA	Intergenic
131	p1	(T)10	10	94996	95005	psbJ/petA	Intergenic
132	p1	(T)8	8	97023	97030	cemA	Genic
133	p3	(TAA)7	21	97467	97487	cemA/ycf4	Intergenic
134	p1	(A)10	10	98244	98253	ycf4	Genic
135	p2	(AG)4	8	98728	98735	psaI	Genic
136	p1	(T)8	8	98775	98782	psaI/psbB	Intergenic
137	p1	(A)9	9	100970	100978	psbT/psbN	Intergenic
138	p2	(TA)4	8	101166	101173	psbN/psbH	Intergenic
139	p1	(A)8	8	101487	101494	psbH/petB	Intergenic
140	p1	(T)8	8	102131	102233	petB	Intron
141	p1	(T)12	12	102222	102233	petB	Intron
142	p1	(A)10	10	106116	106125	rps11/rpl36	Intergenic
143	p1	(T)9	9	106770	106778	infA/rps8	Intergenic
144	p1	(T)8	8	106846	106853	infA/rps8	Intergenic
145	p1	(T)9	9	107019	107027	rps8	Genic
146	p1	(T)10	10	107319	107328	rps8	Genic
147	p3	(TTA)4	12	108772	108783	rpl16	Intron
148	p1	(T)8	8	109684	109691	rps3	Genic
149	p2	(AT)5	10	109715	109724	rps3	Genic
150	p4	(TTTA)3	12	110509	110520	rpl22/rps19	Intergenic
151	p2	(TC)4	8	110526	110533	rpl22/rps19	Intergenic
152	p2	(TG)6	12	110539	110550	rpl22/rps19	Intergenic
153	p1	(T)10	10	110551	110560	rpl22/rps19	Intergenic
154	p1	(T)14	14	110571	110584	rps19	Genic
155	p1	(T)8	8	112878	112885	rpl23/accD	Intergenic
156	p3	(ATC)5	15	115495	115509	accD	Genic
157	p6	(ATCAAT)2	12	115513	115524	accD	Genic
158	p1	(A)9	9	115813	115821	accD	Genic
159	p1	(A)8	8	116405	116412	accD	Genic
160	p2	(TA)4	8	116418	116425	accD	Genic
161	p2	(TA)4	8	116678	116685	accD/rbcL	Intergenic
162	p1	(T)10	10	119265	119274	atpE/atpB	Intergenic
163	p2	(GA)4	8	121554	121561	trnV-UAC	Intron
164	p1	(T)9	9	122376	122384	trnV-UAC/ndhC	Intergenic
165	p1	(A)11	11	124275	124285	ndhJ/chlN	Intergenic
166	p1	(T)9	9	125528	125536	chlN	Genic
167	p1	(T)11	11	127115	127125	chlL/trnH-GUG	Intergenic
168	p1	(T)11	11	127435	127445	chlL/trnH-GUG	Intergenic
169	p1	(T)9	9	127588	127596	chlL/trnH-GUG	Intergenic
170	p1	(T)12	12	127844	127855	trnH-GUG/trnI-CAU	Intergenic

## Sheet: J.davurica
SSR nr.	SSR type	SSR	Length (bp)	Start	End	Location	Annotation
1	p1	(T)8	8	2422	2429	ycf2	Genic
2	p1	(A)8	8	3267	3274	ycf2	Genic
3	p1	(T)8	8	6686	6693	ycf2	Genic
4	p1	(T)8	8	7067	7074	ycf2	Genic
5	p1	(T)8	8	8604	8611	trnI-CAU/ndhB	Intergenic
6	p1	(T)11	11	9515	9525	ndhB	Intron
7	p4	(TTGT)3	12	10626	10637	ndhB	Exon
8	p2	(AC)4	8	11976	11983	rps12	Intron
9	p2	(TA)5	10	12536	12545	rps12/trnV-GAC	Intergenic
10	p1	(T)9	9	12677	12685	rps12/trnV-GAC	Intergenic
11	p1	(T)8	8	12715	12722	rps12/trnV-GAC	Intergenic
12	p2	(AT)4	8	13398	13405	trnV-GAC/rrn16	Intergenic
13	p3	(ATA)4	12	13669	13680	trnV-GAC/rrn16	Intergenic
14	p1	(T)10	10	16011	16020	rrn16/trnI-GAU	Intergenic
15	p1	(T)8	8	16778	16785	trnI-GAU	tRNA
16	p1	(A)9	9	19162	19170	rrn23	rRNA
17	p4	(AGGT)3	12	20372	20383	rrn23	rRNA
18	p2	(CT)4	8	20410	20417	rrn23	rRNA
19	p2	(GA)4	8	20727	20734	rrn23	rRNA
20	p1	(A)9	9	22061	22069	rrn5/trnR-ACG	Intergenic
21	p1	(T)8	8	22115	22122	rrn5/trnR-ACG	Intergenic
22	p1	(T)11	11	22637	22647	trnN-GUU/ndhF	Intergenic
23	p1	(C)8	8	23410	23417	ndhF	Genic
24	p1	(A)8	8	25100	25107	ndhF	Genic
25	p4	(GAAA)3	12	25384	25395	ndhF	Genic
26	p1	(A)9	9	25465	25473	ndhF	Genic
27	p2	(AC)4	8	25831	25838	ndhF/rpl32	Intergenic
28	p1	(A)10	25	26214	26223	ndhF/rpl32	Intergenic
29	p2	(TA)4	25	26231	26238	ndhF/rpl32	Intergenic
30	p1	(T)9	9	27342	27350	rps15/ndhH	Intergenic
31	p2	(AG)4	8	27789	27796	ndhH	Genic
32	p1	(T)8	8	28399	28406	ndhH	Genic
33	p1	(T)9	9	28964	28972	ndhA	Exon
34	p1	(A)10	103	29666	29675	ndhA	Intron
35	p1	(T)8	103	29761	29768	ndhA	Intron
36	p1	(A)13	13	31133	31145	ndhI/ndhG	Intergenic
37	p2	(AT)7	14	35116	35129	trnF-GAA/trnL-UAA	Intergenic
38	p2	(TC)4	8	36354	36361	trnT-UGU/rps4	Intergenic
39	p1	(A)10	10	36551	36560	rps4	Genic
40	p1	(A)8	8	36995	37002	rps4	Genic
41	p1	(T)11	11	37171	37181	rps4/trnS-GGA	Intergenic
42	p1	(T)9	9	37419	37427	trnS-GGA/ycf3	Intergenic
43	p1	(T)12	12	37922	37933	trnS-GGA/ycf3	Intergenic
44	p1	(T)8	8	38243	38250	ycf3	Intron
45	p1	(T)9	9	38527	38535	ycf3	Intron
46	p1	(T)14	14	40512	40525	ycf3/psaA	Intergenic
47	p1	(T)8	8	46150	46157	psbZ/trnS-UGA	Intergenic
48	p2	(TA)4	8	46442	46449	psbZ/trnS-UGA	Intergenic
49	p2	(CT)4	8	46586	46591	trnS-UGA	tRNA
50	p1	(A)8	8	46627	46634	trnS-UGA/psbC	Intergenic
51	p2	(TA)4	8	46685	46692	trnS-UGA/psbC	Intergenic
52	p2	(AG)4	8	47384	47391	psbC	Genic
53	p2	(TA)4	8	49414	49421	psbD/trnT-GGU	Intergenic
54	p1	(T)8	8	49478	49485	psbD/trnT-GGU	Intergenic
55	p1	(T)9	9	50721	50729	trnY-GUA/trnD-GUC	Intergenic
56	p2	(TG)5	10	50922	50931	trnD-GUC/psbM	Intergenic
57	p2	(A)12	12	50974	50985	trnD-GUC/psbM	Intergenic
58	p1	(T)9	9	51381	51389	psbM/petN	Intergenic
59	p1	(A)11	11	52101	52111	petN/trnC-GCA	Intergenic
60	p1	(A)11	11	52114	52124	petN/trnC-GCA	Intergenic
61	p1	(T)8	8	52860	52867	trnC-GCA/rpoB	Intergenic
62	p2	(AG)4	8	53177	53184	rpoB	Genic
63	p1	(A)9	9	53479	53487	rpoB	Genic
64	p1	(A)10	10	53512	53521	rpoB	Genic
65	p3	(AGA)5	15	53714	53728	rpoB	Genic
66	p1	(A)9	9	57040	57048	rpoC1	Intron
67	p2	(TA)4	8	60173	60180	rpoC2	Genic
68	p2	(AT)4	8	60262	60269	rpoC2	Genic
69	p1	(A)10	10	62195	62204	rpoC2	Genic
70	p1	(A)11	11	62818	62828	rpoC2	Genic
71	p1	(A)8	8	63039	63046	rps2	Genic
72	p1	(A)11	11	63399	63409	rps2	Genic
73	p1	(A)9	9	63750	63758	rps2/atpI	Intergenic
74	p1	(T)9	9	63935	63943	rps2/atpI	Intergenic
75	p5	(TCACC)3	15	64873	64887	atpI/atpH	Intergenic
76	p1	(C)9	9	65580	65588	atpH/atpF	Intergenic
77	p1	(T)12	12	65712	65723	atpH/atpF	Intergenic
78	p1	(A)9	9	66085	66093	atpF	Intron
79	p1	(A)9	9	66423	66431	atpF	Intron
80	p1	(T)12	12	66506	66517	atpF	Intron
81	p2	(AT)6	12	67080	67091	atpF/atpA	Intergenic
82	p2	(AT)6	12	67106	67117	atpF/atpA	Intergenic
83	p3	(TAT)3	9	67118	67126	atpF/atpA	Intergenic
84	p2	(GA)5	10	69128	69137	trnG-UCC	Intron
85	p1	(A)14	40	69154	69167	trnG-UCC	Intron
86	p1	(A)9	9	69344	69352	trnG-UCC	Intron
87	p2	(CT)4	8	70697	70704	trnS-GCU	tRNA
88	p1	(A)8	8	71418	71425	psbI/psbK	Intergenic
89	p2	(AT)3	6	71426	71433	psbI/psbK	Intergenic
90	p1	(A)8	8	71529	71536	psbK	Genic
91	p1	(T)10	10	73989	73998	chlB/trnK-UUU	Intergenic
92	p1	(T)9	9	74106	74114	chlB/trnK-UUU	Intergenic
93	p1	(T)8	8	74215	74222	chlB/trnK-UUU	Intergenic
94	p1	(T)8	8	74414	74421	chlB/trnK-UUU	Intergenic
95	p3	(AGA)6	41	74437	74454	chlB/trnK-UUU	Intergenic
96	p1	(T)9	9	74557	74565	chlB/trnK-UUU	Intergenic
97	p1	(T)9	9	74701	74709	chlB/trnK-UUU	Intergenic
98	p1	(A)11	11	75007	75017	trnK-UUU	Intron
99	p1	(T)8	8	75693	75700	trnK-UUU	Intron
100	p4	(ATGG)3	12	75986	75997	trnK-UUU	Intron
101	p1	(T)8	8	79046	79053	trnI-CAU/trnH-GUG	Intergenic
102	p1	(A)11	11	79336	79346	trnH-GUG/chlL	Intergenic
103	p2	(TA)8	16	79418	79433	trnH-GUG/chlL	Intergenic
104	p1	(A)9	9	79495	79503	trnH-GUG/chlL	Intergenic
105	p1	(T)8	8	82676	82683	chlN/ndhJ	Intergenic
106	p1	(A)17	17	84564	84580	ndhC/trnV-UAC	Intergenic
107	p1	(A)8	8	84737	84744	ndhC/trnV-UAC	Intergenic
108	p2	(TC)4	8	85445	85452	trnV-UAC	Intron
109	p1	(A)12	12	87732	87743	atpB/atpE	Intergenic
110	p2	(TA)4	8	90481	90488	accD	Genic
111	p1	(T)8	8	90494	90501	accD	Genic
112	p1	(T)9	9	91048	91056	accD	Genic
113	p1	(T)8	8	92061	92068	accD	Genic
114	p1	(A)8	8	93630	93637	accD/rpl23	Intergenic
115	p1	(A)14	14	95946	95959	rps19	Genic
116	p1	(A)8	8	95981	95988	rps19/rpl22	Intergenic
117	p2	(AC)6	12	95989	96000	rps19/rpl22	Intergenic
118	p2	(AG)4	8	96006	96013	rps19/rpl22	Intergenic
119	p2	(AT)5	10	96821	96830	rps3	Genic
120	p1	(A)8	8	96854	96861	rps3	Genic
121	p1	(A)11	11	99208	99218	rps8	Genic
122	p1	(A)9	9	99510	99518	rps8	Genic
123	p1	(A)8	8	99680	99687	rps8/infA	Intergenic
124	p1	(A)8	8	99755	99762	rps8/infA	Intergenic
125	p1	(T)11	11	100386	100396	rpl36/rps11	Intergenic
126	p1	(A)12	12	104239	104250	petB	Intron
127	p1	(A)8	8	104334	104341	petB	Intron
128	p1	(T)10	10	104977	104986	petB/psbH	Intergenic
129	p2	(AT)4	8	105299	105306	psbH/psbN	Intergenic
130	p1	(A)8	8	105602	105609	psbT	Genic
131	p1	(A)10	10	107335	107344	psbB/psaI	Intergenic
132	p1	(A)9	9	107654	107662	psbB/psaI	Intergenic
133	p2	(CT)4	8	107707	107704	psaI	Genic
134	p1	(T)10	10	108170	108179	ycf4	Genic
135	p1	(A)8	8	109360	109367	cemA	Genic
136	p1	(A)11	11	111624	111634	psbJ	Genic
137	p1	(A)8	8	113003	113010	petL/petG	Intergenic
138	p1	(A)10	10	113223	113232	petG/trnW-CCA	Intergenic
139	p2	(CA)4	8	113233	113240	petG/trnW-CCA	Intergenic
140	p1	(A)9	9	113686	113694	trnP-UGG/psaJ	Intergenic
141	p1	(T)13	13	113943	113955	psaJ/rpl33	Intergenic
142	p1	(T)10	10	114180	114189	psaJ/rpl33	Intergenic
143	p1	(A)8	8	114302	114309	rpl33	Genic
144	p2	(AT)5	10	114456	114465	rpl33/rps18	Intergenic
145	p4	(CTTT)3	12	115000	115011	rps18	Genic
146	p1	(A)11	11	116648	116658	rpl20/clpP	Intergenic
147	p1	(A)8	8	116911	116918	rpl20/clpP	Intergenic
148	p1	(T)10	10	116938	116947	rpl20/clpP	Intergenic
149	p3	(AAT)4	12	117008	117019	rpl20/clpP	Intergenic
150	p1	(A)8	8	117069	11707	rpl20/clpP	Intergenic
151	p4	(TAAG)3	12	117206	117217	rpl20/clpP	Intergenic
152	p1	(A)8	23	117757	117764	rpl20/clpP	Intergenic
153	p1	(A)11	11	117769	117770	rpl20/clpP	Intergenic
154	p1	(A)8	8	119734	119741	ccsA	Genic
155	p1	(T)8	8	121188	121195	ycf1	Genic
156	p1	(T)11	11	122156	122166	ycf1	Genic
157	p4	(TTCT)3	12	122314	122325	ycf1	Genic
158	p1	(T)8	8	122647	122654	ycf1	Genic
159	p1	(T)8	8	122782	122789	ycf1	Genic
160	p3	(TTC)6	18	122830	122847	ycf1	Genic
161	p1	(T)9	9	123216	123224	ycf1	Genic
162	p2	(AT)4	8	124785	124792	ycf1	Genic
163	p1	(C)8	8	124823	124830	ycf1	Genic
164	p1	(T)9	9	124946	124954	ycf1	Genic
165	p1	(A)8	8	125426	125433	ycf1	Genic
166	p1	(T)9	9	126077	126085	ycf1	Genic
167	p1	(T)8	8	126171	126178	ycf1	Genic
168	p1	(T)9	9	126596	126604	ycf1	Genic
169	p1	(A)8	8	126798	126805	ycf1	Genic
170	p2	(TA)4	8	127782	127789	ycf1/-	Intergenic

## Sheet: J.pseudosabina
SSR nr.	SSR type	SSR	Length (bp)	Start	End	Location	Annotation
1	p4	(TTAT)3	12	1884	1895	rrn16S/trnI-GAU	Intergenic
2	p1	(T)10	10	2168	2177	rrn16S/trnI-GAU	Intergenic
3	p1	(T)8	8	2947	2954	trnI-GAU	Intron
4	p4	(AGGT)3	12	6572	6583	rrn23S	rRNA
5	p1	(CT)4	8	6610	6617	rrn23S	rRNA
6	p2	(GA)4	8	6928	6935	rrn23S	rRNA
7	p1	(T)9	9	8870	8878	trnN-GUU/ndhF	Intergenic
8	p1	(C)8	8	9592	9599	ndhF	Genic
9	p1	(A)8	8	11282	11289	ndhF	Genic
10	p4	(GAAA)3	12	11565	11576	ndhF	Genic
11	p1	(A)9	9	11646	11654	ndhF	Genic
12	p2	(AC)4	8	12007	12014	ndhF/rpl32	Intergenic
13	p1	(A)9	9	12414	12422	ndhF/rpl32	Intergenic
14	p2	(AT)4	8	12424	12431	ndhF/rpl32	Intergenic
15	p1	(T)10	10	13519	13528	rps15/ndhH	Intergenic
16	p2	(AG)4	8	13967	13974	ndhH	Genic
17	p1	(T)8	8	14577	14584	ndhH	Genic
18	p1	(T)9	9	15142	15150	ndhA	Exon
19	p1	(A)11	11	15858	15868	ndhA	Intron
20	p1	(T)8	8	15954	15961	ndhA	Intron
21	p1	(A)17	17	17318	17334	ndhI/ndhG	Intergenic
22	p2	(AT)6	12	21268	21279	trnF-GAA/trnL-UAA	Intergenic
23	p1	(T)8	8	22386	22393	trnT-UGU/rps4	Intergenic
24	p2	(TC)4	8	22436	22443	trnT-UGU/rps4	Intergenic
25	p1	(A)10	10	22633	22642	rps4	Genic
26	p1	(A)8	8	23077	23084	rps4	Genic
27	p1	(T)8	8	23495	23502	trnS-GGA/ycf3	Intergenic
28	p1	(T)8	8	23970	23977	trnS-GGA/ycf3	Intergenic
29	p1	(T)8	8	24290	24297	ycf3	Intron
30	p1	(T)11	11	26542	26552	ycf3/psaA	Intergenic
31	p1	(T)8	8	32180	32187	trnG-GCC/psbZ	Intergenic
32	p2	(TA)4	8	32472	32479	psbZ/trnS-UGA	Intergenic
33	p2	(CT)4	8	32613	32620	trnS-UGA	tRNA
34	p1	(A)8	8	32656	32663	trnS-UGA/psbC	Intergenic
35	p2	(AG)4	8	33404	33411	psbC	Genic
36	p2	(TA)4	8	35433	35440	psbD/trnT-GGU	Intergenic
37	p1	(T)8	8	35497	35504	psbD/trnT-GGU	Intergenic
38	p1	(T)8	8	36734	36741	trnY-GUA/trnD-GUC	Intergenic
39	p2	(TG)4	8	36958	36965	trnD-GUC/psbM	Intergenic
40	p1	(A)14	14	37181	37194	trnD-GUC/psbM	Intergenic
41	p1	(T)10	10	37229	37238	trnD-GUC/psbM	Intergenic
42	p1	(A)10	10	37241	37250	trnD-GUC/psbM	Intergenic
43	p1	(T)10	10	37480	37489	psbM/petN	Intergenic
44	p1	(A)8	8	37960	37967	psbM/petN	Intergenic
45	p1	(A)11	11	38190	38200	petN/trnC-GCA	Intergenic
46	p1	(A)9	9	38203	38211	petN/trnC-GCA	Intergenic
47	p1	(T)8	8	38938	38945	trnC-GCA/rpoB	Intergenic
48	p2	(AG)4	8	39256	39263	rpoB	Genic
49	p1	(A)9	9	39557	39565	rpoB	Genic
50	p1	(A)10	10	39590	39599	rpoB	Genic
51	p2	(TA)4	8	46199	46206	rpoC2	Genic
52	p2	(AT)4	8	46288	46295	rpoC2	Genic
53	p1	(A)10	10	48222	48231	rpoC2	Genic
54	p1	(A)11	11	48845	48855	rpoC2	Genic
55	p1	(A)8	8	49060	49067	rps2	Genic
56	p1	(A)11	11	49420	49430	rps2	Genic
57	p1	(A)9	9	49771	49779	rps2/atpI	Intergenic
58	p1	(T)11	11	49956	49966	rps2/atpI	Intergenic
59	p1	(C)9	9	51588	51596	atpH/atpF	Intergenic
60	p1	(T)9	9	51719	51727	atpH/atpF	Intergenic
61	p1	(A)9	9	52089	52097	atpF	Genic
62	p1	(T)13	13	52504	52516	atpF	Genic
63	p2	(AT)8	16	53079	53094	atpF/atpA	Intergenic
64	p2	(AT)4	8	53097	53104	atpF/atpA	Intergenic
65	p2	(AT)4	8	53116	53123	atpF/atpA	Intergenic
66	p2	(AT)5	10	53139	53148	atpF/atpA	Intergenic
67	p2	(TA)7	14	53167	53180	atpF/atpA	Intergenic
68	p2	(AT)6	12	53209	53220	atpF/atpA	Intergenic
69	p2	(GA)5	10	55234	55243	trnG-UCC	Intron
70	p1	(A)10	10	55260	55269	trnG-UCC	Intron
71	p1	(A)8	8	55849	55856	trnG-UCC	Intron
72	p2	(CT)4	8	56763	56770	trnS-GCU	tRNA
73	p1	(A)8	8	57484	57491	psbI/psbK	Intergenic
74	p2	(TA)4	8	57492	57499	psbI/psbK	Intergenic
75	p1	(A)8	8	57596	57603	psbK	Genic
76	p1	(T)9	9	60050	60058	chlB/trnK-UUU	Intergenic
77	p1	(T)8	8	60183	60190	chlB/trnK-UUU	Intergenic
78	p3	(AGA)6	18	60512	60529	chlB/trnK-UUU	Intergenic
79	p1	(T)11	11	60633	60643	chlB/trnK-UUU	Intergenic
80	p1	(T)9	9	60779	60787	chlB/trnK-UUU	Intergenic
81	p1	(A)10	10	61090	61099	trnK-UUU	tRNA
82	p1	(T)8	8	61781	61788	trnK-UUU	Intron
83	p4	(ATGG)3	12	62068	62079	trnK-UUU	Intron
84	p1	(T)8	8	65224	65231	trnI-CAU/trnH-GUG	Intergenic
85	p1	(A)11	11	65265	65275	trnI-CAU/trnH-GUG	Intergenic
86	p1	(A)12	12	65509	65520	trnH-GUG/chlL	Intergenic
87	p1	(A)8	8	65657	65664	trnH-GUG/chlL	Intergenic
88	p1	(A)8	8	66005	66012	trnH-GUG/chlL	Intergenic
89	p2	(AT)4	8	68721	68728	chlN/ndhJ	Intergenic
90	p1	(T)9	9	68856	68864	chlN/ndhJ	Intergenic
91	p1	(A)10	10	70755	70764	ndhC/trnV-UAC	Intergenic
92	p2	(TC)4	8	71572	71579	trnV-UAC	Intron
93	p1	(A)11	11	73862	73872	atpB/atpE	Intergenic
94	p2	(TA)4	21	76623	76629	accD	Genic
95	p1	(T)8		76636	76643	accD	Genic
96	p1	(T)9	9	77197	77205	accD	Genic
97	p1	(T)8	8	78258	78265	accD	Genic
98	p1	(A)9	9	79862	79870	accD/rpl23	Intergenic
99	p1	(A)14	14	82179	82192	rps19	Genic
100	p1	(A)10	10	82214	82223	rps19/rpl22	Intergenic
101	p2	(AC)6	12	82224	82235	rps19/rpl22	Intergenic
102	p2	(AG)4	8	82241	82248	rps19/rpl22	Intergenic
103	p2	(AT)5	10	83056	83065	rps3	Genic
104	p1	(A)11	11	85456	85466	rps8	Genic
105	p1	(A)9	9	85758	85766	rps8	Genic
106	p1	(A)8	8	85927	85934	rps8/infA	Intergenic
107	p1	(A)15	15	86002	86016	rps8/infA	Intergenic
108	p1	(T)9	9	86621	86629	rpl36/rps11	Intergenic
109	p1	(A)11	11	90500	90510	petB	Intron
110	p1	(A)8	8	90500	90601	petB	Intron
111	p1	(T)11	11	91239	91249	petB/psbH	Intergenic
112	p2	(AT)4	8	91583	91590	psbH/psbN	Intergenic
113	p1	(A)8	8	93937	93944	psbB/psaI	Intergenic
114	p2	(CT)4	8	93984	93991	psaI	Genic
115	p1	(T)10	10	94455	94464	ycf4	Genic
116	p1	(A)8	8	95645	95652	cemA	Genic
117	p1	(A)8	8	97641	97648	petA/psbJ	Intergenic
118	p1	(A)11	11	97874	97884	psbJ	Genic
119	p1	(A)9	9	99264	99272	petL/petG	Intergenic
120	p1	(A)15	15	99487	99501	petG/trnW-CCA	Intergenic
121	p1	(A)10	10	99953	99962	trnP-UGG/psaJ	Intergenic
122	p1	(T)8	8	100212	100219	psaJ/rpl33	Intergenic
123	p1	(T)9	9	100444	100452	psaJ/rpl33	Intergenic
124	p1	(A)8	8	100565	100572	rpl33	Genic
125	p2	(AT)5	10	100719	100728	rpl33/rps18	Intergenic
126	p4	(CTTT)3	12	101242	101253	rps18	Genic
127	p1	(A)8	8	102777	102784	rpl20/clpP	Intergenic
128	p4	(TAAG)3	12	102913	102924	rpl20/clpP	Intergenic
129	p1	(A)8	8	103358	103365	rpl20/clpP	Intergenic
130	p1	(A)8	8	105313	105320	ccsA	Genic
131	p1	(T)8	8	106770	106777	ycf1	Genic
132	p1	(T)10	10	107748	107757	ycf1	Genic
133	p1	(T)8	8	108238	108245	ycf1	Genic
134	p1	(T)8	8	108303	108310	ycf1	Genic
135	p1	(T)8	8	108372	108379	ycf1	Genic
136	p3	(TTC)7	21	108420	108440	ycf1	Genic
137	p1	(T)9	9	108810	108818	ycf1	Genic
138	p1	(T)9	9	110540	110548	ycf1	Genic
139	p1	(A)8	8	111020	111027	ycf1	Genic
140	p1	(T)9	9	111670	111678	ycf1	Genic
141	p1	(T)8	8	111764	111771	ycf1	Genic
142	p1	(T)9	9	112190	112198	ycf1	Genic
143	p5	(CTATA)3	72	113141	113155	ycf1/trnL-CAA	Intergenic
144	p5	(CTATA)3	72	113198	113212	ycf1/trnL-CAA	Intergenic
145	p1	(T)8	8	116458	116465	ycf2	Genic
146	p1	(T)8	8	117206	117213	ycf2	Genic
147	p1	(A)8	8	117303	117310	ycf2	Genic
148	p1	(T)8	8	120728	120735	ycf2	Genic
149	p1	(T)8	8	121109	121116	ycf2	Genic
150	p1	(T)10	10	122060	122069	ycf2/ndhB	Intergenic
151	p1	(T)8	8	122664	122671	ycf2/ndhB	Intergenic
152	p1	(T)9	9	122807	122815	ndhB	Exon
153	p1	(T)14	14	123577	123590	ndhB	Intron
154	p4	(TTGT)3	12	124688	124699	ndhB	Exon
155	p1	(A)8	8	125943	125950	rps7/trnV-GAC	Intergenic
156	p2	(AC)4	8	126038	126045	rps7/trnV-GAC	Intergenic
157	p2	(TA)8	16	126595	126610	rps7/trnV-GAC	Intergenic
158	p2	(TA)7	14	126614	126627	rps7/trnV-GAC	Intergenic
159	p2	(TA)4	8	126700	126707	rps7/trnV-GAC	Intergenic
160	p2	(TA)4	8	126775	126782	rps7/trnV-GAC	Intergenic
161	p1	(T)8	8	126972	126979	rps7/trnV-GAC	Intergenic
162	p1	(T)8	111	127299	127306	rps7/trnV-GAC	Intergenic
163	p1	(T)8		127402	127409	rps7/trnV-GAC	Intergenic
164	p1	(A)8	8	127932	127939	trnV-GAC/-	Intergenic

## Sheet: J.semiglobosa
SSR nr.	SSR type	SSR	Length (bp)	Start	End	Location	Annotation
1	p2	(TA)4	8	1947	1954	accD	Genic
2	p1	(T)8	8	1960	1967	accD	Genic
3	p1	(T)9	9	2521	2529	accD	Genic
4	p1	(T)8	8	3573	3580	accD	Genic
5	p1	(A)8	8	5144	5151	accD/rpl23	Intergenic
6	p1	(A)14	14	7478	7491	rps19	Genic
7	p1	(A)11	11	7513	7523	rps19/rpl22	Intergenic
8	p2	(AC)5	10	7523	7532	rps19/rpl22	Intergenic
9	p2	(AG)4	8	7538	7545	rps19/rpl22	Intergenic
10	p2	(AT)5	10	8353	8362	rps3	Genic
11	p1	(A)8	8	8386	8393	rps3	Genic
12	p1	(A)11	11	10737	10747	rps8	Genic
13	p1	(A)9	9	11039	11047	rps8	Genic
14	p1	(A)8	8	11208	11215	rps8/infA	Intergenic
15	p1	(A)10	10	11283	11292	rps8/infA	Intergenic
16	p1	(T)10	10	11905	11914	rpl36/rps11	Intergenic
17	p1	(A)10	10	15756	15765	petB	Intron
18	p1	(A)8	8	15849	15856	petB	Intron
19	p1	(T)11	11	16493	16503	petB/psbH	Intergenic
20	p2	(AT)4	8	16816	16823	psbH/psbN	Intergenic
21	p1	(A)8	8	17119	17126	psbT	Genic
22	p1	(A)10	10	18852	18861	psbB/psaI	Intergenic
23	p1	(A)9	6	19165	19173	psbB/psaI	Intergenic
24	p2	(CT)4	8	19223	19230	psaI	Genic
25	p1	(T)10	10	19694	19703	ycf4	Genic
26	p1	(A)8	8	20885	20892	cemA	Genic
27	p1	(A)11	11	22898	22908	psbJ	Genic
28	p1	(A)9	9	24285	24293	petL/petG	Intergenic
29	p1	(A)8	8	24505	24512	petG/trnW-CCA	Intergenic
30	p2	(AC)4	8	24513	24522	petG/trnW-CCA	Intergenic
31	p1	(T)9	9	25230	25238	psaJ/rpl33	Intergenic
32	p1	(T)8	8	25463	25470	psaJ/rpl33	Intergenic
33	p1	(A)8	8	25583	25590	rpl33	Genic
34	p2	(AT)5	10	25737	25746	rpl33/rps18	Intergenic
35	p4	(CTTT)3	12	26260	26271	rps18	Genic
36	p1	(A)12	12	27912	27923	rpl20/clpP	Intergenic
37	p1	(A)10	10	28159	28168	rpl20/clpP	Intergenic
38	p1	(T)12	12	28182	28193	rpl20/clpP	Intergenic
39	p3	(AAT)4	12	28524	28265	rpl20/clpP	Intergenic
40	p4	(TAAG)3	12	28452	28463	rpl20/clpP	Intergenic
41	p1	(A)8	8	28930	28937	rpl20/clpP	Intergenic
42	p1	(A)8	8	30899	30906	ccsA	Genic
43	p1	(T)8	8	32377	32384	ycf1	Genic
44	p1	(T)11	11	33354	33364	ycf1	Genic
45	p1	(T)8	8	33845	33852	ycf1	Genic
46	p1	(T)8	8	33973	33980	ycf1	Genic
47	p3	(TTC)6	18	34027	34044	ycf1	Genic
48	p1	(T)9	9	34414	34422	ycf1	Genic
49	p1	(C)8	8	36044	36051	ycf1	Genic
50	p1	(T)9	9	36168	36176	ycf1	Genic
51	p1	(A)8	8	36648	36655	ycf1	Genic
52	p1	(T)9	9	37298	37306	ycf1	Genic
53	p1	(T)8	8	37392	37399	ycf1	Genic
54	p1	(T)9	9	37818	37826	ycf1	Genic
55	p1	(A)8	8	38020	38027	ycf1	Genic
56	p1	(T)8	8	38829	38836	ycf1/trnL-CAA	Intergenic
57	p1	(T)8	8	41731	41738	ycf2	Genic
58	p1	(A)8	8	42576	42583	ycf2	Genic
59	p1	(T)8	8	45989	45996	ycf2	Genic
60	p1	(T)8	8	46370	46377	ycf2	Genic
61	p1	(T)8	8	47908	47915	trnI-CAU/ndhB	Intergenic
62	p1	(T)10	10	48810	48819	ndhB	Intron
63	p4	(TTGT)3	12	49900	49911	ndhB	Exon
64	p2	(AC)4	8	51250	51257	rps7/trnV-GAC	Intergenic
65	p2	(TA)5	10	51810	51819	rps7/trnV-GAC	Intergenic
66	p1	(T)8	8	52068	52075	rps7/trnV-GAC	Intergenic
67	p1	(T)8	8	55951	55958	trnI-GAU	Intron
68	p3	(TTA)4	12	56131	56142	trnI-GAU	Intron
69	p3	(AGGT)3	12	59549	59560	rrn23	rRNA
70	p2	(CT)4	8	59587	59594	rrn23	rRNA
71	p2	(GA)4	8	59905	59912	rrn23	rRNA
72	p1	(T)11	11	61809	61819	trnN-GUU/ndhF	Intergenic
73	p1	(C)8	8	62577	62584	ndhF	Genic
74	p1	(A)8	8	64267	64274	ndhF	Genic
75	p4	(GAAA)3	90	64550	64561	ndhF	Genic
76	p1	(A)9	90	64631	64639	ndhF	Genic
77	p2	(AC)4	8	64998	65005	ndhF/rpl32	Intergenic
78	p2	(A)10	10	65379	65388	ndhF/rpl32	Intergenic
79	p2	(TA)4	8	65396	65403	ndhF/rpl32	Intergenic
80	p2	(AT)4	8	65412	65419	ndhF/rpl32	Intergenic
81	p1	(T)11	11	66525	66535	rps15/ndhH	Intergenic
82	p2	(AG)4	8	66974	66981	ndhH	Genic
83	p1	(T)8	8	67584	67591	ndhH	Genic
84	p1	(T)9	9	68149	68157	ndhA	Exon
85	p1	(A)10	10	68850	68859	ndhA	Intron
86	p1	(T)8	8	68945	68952	ndhA	Intron
87	p1	(A)11	11	70318	70328	ndhI/ndhG	Intergenic
88	p2	(AT)7	14	74290	74303	trnF-GAA/trnL-UAA	Intergenic
89	p2	(TC)4	8	75513	75520	trnT-UGU/rps4	Intergenic
90	p1	(A)10	10	75710	75719	rps4	Genic
91	p1	(A)8	8	76154	76161	rps4	Genic
92	p1	(A)9	9	76595	76603	trnS-GGA/ycf3	Intergenic
93	p1	(T)8	8	77066	77073	trnS-GGA/ycf3	Intergenic
94	p1	(T)8	8	77386	77393	ycf3	Intron
95	p1	(T)11	11	79652	79662	ycf3/psaA	Intergenic
96	p1	(G)8	8	84676	84683	rps14/trnfM-CAU	Intergenic
97	p1	(T)8	8	85282	85289	psbZ	Genic
98	p2	(TA)4	8	85574	85581	psbZ/trnS-UGA	Intergenic
99	p2	(CT)4	8	85715	85722	trnS-UGA	tRNA
100	p1	(A)8	8	85758	85765	trnS-UGA/psbC	Intergenic
101	p2	(TA)4	8	85816	85823	trnS-UGA/psbC	Intergenic
102	p2	(AG)4	8	86516	86523	psbC	Genic
103	p2	(TA)4	8	88541	88548	psbD/trnT-GGU	Intergenic
104	p1	(T)8	8	88605	88612	psbD/trnT-GGU	Intergenic
105	p2	(TA)4	8	89032	89039	psbD/trnT-GGU	Intergenic
106	p1	(T)9	9	89842	89850	trnY-GUA/trnD-GUC	Intergenic
107	p2	(TG)5	10	90042	90051	trnD-GUC/psbM	Intergenic
108	p1	(A)9	9	90094	90102	trnD-GUC/psbM	Intergenic
109	p1	(T)8	8	90500	90507	psbM/petN	Intergenic
110	p1	(A)9	9	91204	91212	petN/trnC-GCA	Intergenic
111	p1	(A)11	11	91215	91225	petN/trnC-GCA	Intergenic
112	p1	(T)8	8	91955	91962	trnC-GCA/rpoB	Intergenic
113	p2	(AG)4	8	92272	92279	rpoB	Genic
114	p1	(A)9	9	92573	92581	rpoB	Genic
115	p1	(A)10	10	92606	92615	rpoB	Genic
116	p2	(TA)4	8	99211	99218	rpoC2	Genic
117	p2	(AT)4	8	99300	99307	rpoC2	Genic
118	p1	(A)10	10	101234	101243	rpoC2	Genic
119	p1	(A)11	11	101857	101867	rpoC2	Genic
120	p1	(A)8	8	102070	102077	rps2	Genic
121	p1	(A)11	11	102430	102440	rps2	Genic
122	p1	(A)9	9	102781	102789	rps2/atpI	Intergenic
123	p1	(T)9	9	102966	102974	rps2/atpI	Intergenic
124	p1	(C)10	10	104600	104609	atpH/atpF	Intergenic
125	p1	(T)10	10	104733	104742	atpH/atpF	Intergenic
126	p1	(A)9	9	105104	105112	atpF	Intron
127	p1	(T)11	11	105524	105534	atpF	Intron
128	p2	(AT)4	8	106083	106090	atpF/atpA	Intergenic
129	p2	(AT)8	16	106092	106107	atpF/atpA	Intergenic
130	p2	(GA)5	10	108122	108131	trnR-UCU/psaM	Intergenic
131	p1	(A)10	10	108148	108157	trnR-UCU/psaM	Intergenic
132	p1	(A)9	9	108335	108343	trnR-UCU/psaM	Intergenic
133	p2	(CT)4	8	109687	109694	trnS-GCU	tRNA
134	p1	(A)8	8	110386	110393	psbI/psbK	Intergenic
135	p1	(AT)4	8	110394	110401	psbI/psbK	Intergenic
136	p1	(A)8	8	110497	110504	psbK	Genic
137	p1	(T)10	10	112964	112973	chlB/trnK-UUU	Intergenic
138	p1	(T)9	9	113089	113097	chlB/trnK-UUU	Intergenic
139	p3	(AGA)6	18	113416	113433	chlB/trnK-UUU	Intergenic
140	p1	(T)9	9	113537	113545	chlB/trnK-UUU	Intergenic
141	p1	(T)9	9	113681	113689	chlB/trnK-UUU	Intergenic
142	p1	(A)10	10	113987	113996	trnK-UUU	Intron
143	p1	(T)8	8	114672	114679	trnK-UUU	Intron
144	p4	(ATGG)3	12	114965	114976	trnK-UUU	Intron
145	p1	(T)8	8	117956	117963	trnI-CAU/trnH-GUG	Intergenic
146	p1	(A)10	10	118238	118247	trnH-GUG/chlL	Intergenic
147	p2	(TA)5	10	118319	118328	trnH-GUG/chlL	Intergenic
148	p1	(A)10	10	118388	118397	trnH-GUG/chlL	Intergenic
149	p2	(AT)4	8	121465	121472	chlN/ndhJ	Intergenic
150	p1	(A)8	8	121579	121586	chlN/ndhJ	Intergenic
151	p1	(T)8	8	121600	121607	chlN/ndhJ	Intergenic
152	p1	(A)9	9	123488	123496	ndhC/trnV-UAC	Intergenic
153	p2	(TC)4	8	124325	124332	trnV-UAC	Intron
154	p1	(A)12	12	126612	126623	atpB/atpE	Intergenic

## Sheet: J.sabina
SSR nr.	SSR type	SSR	Length (bp)	Start	End	Location	Annotation
1	p1	(T)8	8	2464	2471	ycf2	Genic
2	p1	(A)8	8	3309	3316	ycf2	Genic
3	p1	(T)8	8	6650	6657	ycf2	Genic
4	p1	(T)8	8	7031	7038	ycf2	Genic
5	p1	(T)8	8	8568	8575	trnI-CAU/ndhB	Intergenic
6	p1	(T)11	11	9479	9489	ndhB	Intron
7	p4	(TTGT)3	12	10590	10601	ndhB	Exon
8	p2	(AC)4	8	11940	11947	rps12	Genic
9	p2	(TA)5	10	12500	12509	rps12/trnV-GAC	Intergenic
10	p1	(T)8	8	12709	12716	rps12/trnV-GAC	Intergenic
11	p2	(AT)4	8	13381	13388	trnV-GAC/rrn16	Intergenic
12	p1	(A)8	8	13558	13565	trnV-GAC/rrn16	Intergenic
13	p3	(ATA)4	12	13652	13663	trnV-GAC/rrn16	Intergenic
14	p3	(ATA)4	12	13718	13729	trnV-GAC/rrn16	Intergenic
15	p1	(T)13	13	16004	16016	rrn16/trnI-GAU	Intergenic
16	p1	(T)8	8	16703	16710	trnI-GAU	tRNA
17	p1	(A)10	10	19087	19096	rrn23	rRNA
18	p4	(AGGT)3	12	20297	20308	rrn23	rRNA
19	p2	(CT)4	8	20335	20342	rrn23	rRNA
20	p2	(GA)4	8	20653	20660	rrn23	rRNA
21	p1	(A)9	9	21981	21989	rrn5/trnR-ACG	Intergenic
22	p1	(T)8	8	22035	22042	rrn5/trnR-ACG	Intergenic
23	p1	(T)11	11	22558	22568	trnN-GUU/ndhF	Intergenic
24	p1	(C)8	8	23331	23338	ndhF	Genic
25	p1	(A)8	8	25021	25028	ndhF	Genic
26	p4	(GAAA)3	12	25304	25315	ndhF	Genic
27	p1	(A)9	9	25385	25393	ndhF	Genic
28	p2	(AC)4	8	25752	25759	ndhF/rpl32	Intergenic
29	p1	(A)10	10	26134	26143	ndhF/rpl32	Intergenic
30	p2	(TA)4	8	26151	26158	ndhF/rpl32	Intergenic
31	p1	(T)9	9	27263	27271	rps15/ndhH	Intergenic
32	p2	(AG)4	8	27710	27717	ndhH	Genic
33	p1	(T)8	8	28320	28327	ndhH	Genic
34	p1	(T)9	9	28885	28893	ndhA	Exon
35	p1	(A)10	10	29586	29595	ndhA	Intron
36	p1	(T)8	8	29681	29688	ndhA	Intron
37	p1	(A)12	12	31054	31065	ndhI/ndhG	Intergenic
38	p2	(AT)7	14	35036	35049	trnF-GAA/trnL-UAA	Intergenic
39	p2	(TC)4	8	36254	36261	trnT-UGU/rps4	Intergenic
40	p1	(A)10	10	36451	36460	rps4	Genic
41	p1	(A)8	8	36895	36902	rps4	Genic
42	p1	(T)11	11	37071	37081	rps4/trnS-GGA	Intergenic
43	p1	(T)9	9	37319	37327	trnS-GGA/ycf3	Intergenic
44	p1	(A)13	13	37339	37351	trnS-GGA/ycf3	Intergenic
45	p1	(T)9	9	37820	37828	trnS-GGA/ycf3	Intergenic
46	p1	(T)8	8	38141	38148	ycf3	Intron
47	p1	(T)9	9	38425	38433	ycf3	Intron
48	p1	(T)13	13	40410	40422	ycf3/psaA	Intergenic
49	p1	(T)8	8	46055	46062	psbZ	Genic
50	p2	(TA)4	8	46347	46354	psbZ/trnS-UGA	Intergenic
51	p2	(CT)4	8	46488	46495	trnS-UGA	tRNA
52	p1	(A)8	8	46531	46538	trnS-UGA/psbC	Intergenic
53	p2	(TA)4	8	46589	46596	trnS-UGA/psbC	Intergenic
54	p2	(AG)4	8	47289	47296	psbC	Genic
55	p2	(TA)4	8	49318	49325	psbD/trnT-GGU	Intergenic
56	p1	(T)8	8	49382	49389	psbD/trnT-GGU	Intergenic
57	p1	(T)9	9	50626	50634	trnY-GUA/trnD-GUC	Intergenic
58	p2	(TG)5	10	50826	50835	trnD-GUC/psbM	Intergenic
59	p1	(A)12	12	50878	50889	trnD-GUC/psbM	Intergenic
60	p1	(T)9	9	51286	51294	psbM/petN	Intergenic
61	p1	(A)9	22	51996	52004	petN/trnC-GCA	Intergenic
62	p1	(A)11	22	52007	52017	petN/trnC-GCA	Intergenic
63	p1	(T)8	8	52753	52760	trnC-GCA/rpoB	Intergenic
64	p2	(AG)4	8	53070	53077	rpoB	Genic
65	p1	(A)9	9	53371	53379	rpoB	Genic
66	p1	(A)10	10	53404	53413	rpoB	Genic
67	p3	(AGA)5	15	53607	53621	rpoB	Genic
68	p2	(TA)4	8	60064	60071	rpoC2	Genic
69	p2	(AT)4	8	60153	60160	rpoC2	Genic
70	p1	(A)10	10	62087	62096	rpoC2	Genic
71	p1	(A)11	11	62710	62720	rpoC2	Genic
72	p1	(A)8	8	62931	62938	rps2	Genic
73	p1	(A)11	11	63291	63301	rps2	Genic
74	p1	(A)9	9	63642	63650	rps2/atpI	Intergenic
75	p1	(T)9	9	63827	63835	rps2/atpI	Intergenic
76	p1	(C)9	9	65466	65474	atpH/atpF	Intergenic
77	p1	(T)10	10	65598	65607	atpH/atpF	Intergenic
78	p1	(A)9	9	65969	65977	atpF	Intron
79	p1	(T)12	12	66389	66400	atpF	Intron
80	p2	(AT)6	12	66963	66974	atpF/atpA	Intergenic
81	p2	(AT)6	12	66989	67000	atpF/atpA	Intergenic
82	p2	(GA)5	10	69008	69017	trnG-UCC	Intron
83	p1	(A)14	14	69034	69047	trnG-UCC	Intron
84	p1	(A)9	9	69225	69233	trnG-UCC	Intron
85	p2	(CT)4	8	70583	70590	trnS-GCU	tRNA
86	p1	(A)8	8	71303	71310	psbI/psbK	Intergenic
87	p2	(AT)4	8	71311	71318	psbI/psbK	Intergenic
88	p1	(A)8	8	71414	71421	psbK	Genic
89	p1	(T)11	11	73875	73885	chlB/trnK-UUU	Intergenic
90	p1	(T)9	9	73992	74000	chlB/trnK-UUU	Intergenic
91	p1	(T)8	8	74101	74108	chlB/trnK-UUU	Intergenic
92	p1	(T)8	8	74300	74307	chlB/trnK-UUU	Intergenic
93	p3	(AGA)6	18	74323	74340	chlB/trnK-UUU	Intergenic
94	p1	(T)9	9	74444	74452	chlB/trnK-UUU	Intergenic
95	p1	(T)9	9	74588	74596	chlB/trnK-UUU	Intergenic
96	p1	(A)11	11	74894	74904	trnK-UUU	Intron
97	p1	(T)8	8	75580	75587	trnK-UUU	Intron
98	p4	(ATGG)3	12	75873	75884	trnK-UUU	Intron
99	p1	(T)8	8	78933	78940	trnI-CAU/trnH-GUG	Intergenic
100	p1	(A)11	11	79222	79232	trnH-GUG/chlL	Intergenic
101	p2	(TA)7	14	79304	79317	trnH-GUG/chlL	Intergenic
102	p1	(A)9	9	79379	79387	trnH-GUG/chlL	Intergenic
103	p1	(T)8	8	82561	82568	chlN/ndhJ	Intergenic
104	p1	(A)17	17	84449	84465	ndhC/trnV-UAC	Intergenic
105	p1	(A)10	10	84621	84630	ndhC/trnV-UAC	Intergenic
106	p2	(TC)4	8	85331	85338	trnV-UAC	tRNA
107	p1	(A)11	11	87618	87628	atpB/atpE	Intergenic
108	p2	(TA)4	8	90365	90372	accD	Genic
109	p1	(T)8	8	90378	90385	accD	Genic
110	p1	(T)9	9	90933	90941	accD	Genic
111	p1	(T)8	8	91952	91959	accD	Genic
112	p1	(A)8	8	93521	93528	rpl23	Genic
113	p1	(A)14	14	95854	95867	rps19	Genic
114	p1	(A)8	8	95889	95896	rps19/rpl22	Intergenic
115	p2	(AC)6	12	95897	95908	rps19/rpl22	Intergenic
116	p2	(AG)4	8	95914	95921	rps19/rpl22	Intergenic
117	p2	(AT)5	10	96729	96738	rps3	Genic
118	p1	(A)8	8	96762	96769	rps3	Genic
119	p1	(A)11	11	99117	99127	rps8	Genic
120	p1	(A)9	9	99419	99427	rps8	Genic
121	p1	(A)8	8	99588	99595	rps8/infA	Intergenic
122	p1	(A)8	8	99663	99670	rps8/infA	Intergenic
123	p1	(T)12	12	100295	100306	rpl36/rps11	Intergenic
124	p1	(A)12	12	104148	104159	petB	Intron
125	p1	(A)8	8	104243	104250	petB	Intron
126	p1	(T)12	12	104887	104898	petB/psbH	Intergenic
127	p2	(AT)4	8	105211	105218	psbH/pbf1	Intergenic
128	p1	(A)8	8	105514	105521	psbT	Genic
129	p1	(A)11	11	107247	107257	psbB/psaI	Intergenic
130	p1	(A)9	9	107566	107574	psbB/psaI	Intergenic
131	p2	(CT)4	8	107619	107626	psaI	Genic
132	p1	(T)10	10	108102	108111	pafII	Genic
133	p1	(A)8	8	109292	109299	cemA	Genic
134	p1	(A)11	11	111556	111566	psbJ	Genic
135	p1	(A)8	8	112934	112941	petL/petG	Intergenic
136	p1	(A)10	10	113153	113162	petG/trnW-CCA	Intergenic
137	p2	(CA)4	8	113163	113170	petG/trnW-CCA	Intergenic
138	p1	(A)9	9	113617	113625	trnP-UGG/psaJ	Intergenic
139	p1	(T)13	13	113874	113886	psaJ/rpl33	Intergenic
140	p1	(T)10	10	114111	114120	psaJ/rpl33	Intergenic
141	p1	(A)8	8	114233	114240	rpl33	Genic
142	p2	(AT)5	10	114387	114396	rpl33/rps18	Intergenic
143	p4	(CTTT)3	12	114931	114942	rps18	Genic
144	p1	(A)11	11	116579	116589	rpl20/clpP1	Intergenic
145	p1	(A)8	8	116841	116848	rpl20/clpP1	Intergenic
146	p1	(T)9	9	116868	116876	rpl20/clpP1	Intergenic
147	p3	(AAT)4	12	116937	116948	rpl20/clpP1	Intergenic
148	p1	(A)8	8	116998	117005	rpl20/clpP1	Intergenic
149	p1	(TAAG)3	12	117135	117146	rpl20/clpP1	Intergenic
150	p1	(A)8	8	117607	117614	rpl20/clpP1	Intergenic
151	p1	(A)8	8	117622	117629	rpl20/clpP1	Intergenic
152	p1	(A)8	8	117637	117644	rpl20/clpP1	Intergenic
153	p1	(A)8	8	119600	119607	ccsA	Genic
154	p1	(T)8	8	121000	121007	ycf1	Genic
155	p1	(T)11	11	121968	121978	ycf1	Genic
156	p4	(TTCT)3	12	122126	122137	ycf1	Genic
157	p1	(T)8	8	122459	122466	ycf1	Genic
158	p1	(T)8	8	122593	122600	ycf1	Genic
159	p3	(TTC)5	15	122641	122655	ycf1	Genic
160	p1	(T)9	9	123025	123033	ycf1	Genic
161	p2	(AT)4	8	124593	124600	ycf1	Genic
162	p1	(C)8	8	124631	124638	ycf1	Genic
163	p1	(T)9	9	124755	124763	ycf1	Genic
164	p1	(A)8	8	125235	125242	ycf1	Genic
165	p1	(T)9	9	125885	125893	ycf1	Genic
166	p1	(T)8	8	125979	125986	ycf1	Genic
167	p1	(T)9	9	126405	126413	ycf1	Genic
168	p1	(A)8	8	126607	126614	ycf1	Genic
